# Supplementary material for: DNA methylation markers in esophageal cancer
Source: Front Genet. 2024 May 7;15:1354195. doi: 10.3389/fgene.2024.1354195 (PMC11106492; doi:10.3389/fgene.2024.1354195)
Supplement: Supplementary file 1 [file Table1.XLSX]

## Sheet: Sheet1
Supplementary Table 1. The detailing all the genes mentioned in this study.
Number	Genes mentioned in the manuscript	Official Symbol	Coordinates
1	SFRP1	SFRP1	NC_000008.11 (41261962..41309473, complement)
2	SFRP2	SFRP2	NC_000004.12 (153780591..153789083, complement)
3	SFRP4	SFRP4	NC_000007.14 (37905932..37916817, complement)
4	SFRP5	SFRP5	NC_000010.11 (97766751..97771999, complement)
5	RASSF1A	RASSF1	NC_000003.12 (50329788..50340836, complement)
6	P16	CDKN2A	NC_000009.12 (21967752..21995324, complement)
7	DAPK	DAPK1	NC_000009.12 (87497228..87708634)
8	RAR-β	RARB	NC_000003.12 (24829321..25597932)
9	CDH1	CDH1	NC_000016.10 (68737292..68835537)
10	MGMT	MGMT	NC_000010.11 (129467241..129770983)
11	hMLH1	MLH1	NC_000003.12 (36993466..37050846)
12	Reprimo	RPRM	NC_000002.12 (153477338..153478762, complement)
13	TAC1	TAC1	NC_000007.14 (97732086..97740472)
14	PTPRO	PTPRO	NC_000012.12 (15322508..15598331)
15	PKP1	PKP1	NC_000001.11 (201283506..201332989)
16	RIZ1	PRDM2	NC_000001.11 (13700188..13825079)
17	TFPI2	TFPI2	NC_000007.14 (93885396..93890753, complement)
18	ADHFE1	ADHFE1	NC_000008.11 (66432504..66468907)
19	EOMES	EOMES	NC_000003.12 (27715953..27722713, complement)
20	SALL1	SALL1	NC_000016.10 (51135982..51152334, complement)
21	EPB41L3	EPB41L3	NC_000018.10 (5392386..5630663, complement)
22	GPX3	GPX3	NC_000005.10 (151020591..151028988)
23	COL14A1	COL14A1	NC_000008.11 (120124454..120373573)
24	B3GAT2	B3GAT2	NC_000006.12 (70856679..70957060, complement)
25	ZNF793	ZNF793	NC_000019.10 (37506428..37543333)
26	PAX1	PAX1	NC_000020.11 (21705664..21718481)
27	ZNF582	ZNF582	NC_000019.10 (56382751..56393534, complement)
28	SOX1	SOX1	NC_000013.11 (112067149..112071706)
29	ARHGEF4	ARHGEF4	NC_000002.12 (130836914..131047253)
30	ELMO1	ELMO1	NC_000007.14 (36852906..37449326, complement)
31	ST8SIA1	ST8SIA1	NC_000012.12 (22193391..22334707, complement)
32	OPLAH	OPLAH	NC_000008.11 (144050322..144063961, complement)
33	FER1L4	FER1L4	NC_000020.11 (35558737..35607562, complement)
34	TBX15	TBX15	NC_000001.11 (118883047..118989510, complement)
35	ZNF671	ZNF671	NC_000019.10 (57719751..57727624, complement)
36	IKZF1	IKZF1	NC_000007.14 (50303455..50405101)
37	TSPYL5	TSPYL5	NC_000008.11 (97273488..97277928, complement)
38	NDRG4	NDRG4	NC_000016.10 (58463715..58515387)
39	BMP3	BMP3	NC_000004.12 (81030708..81057627)
40	DMRTA2	DMRTA2	NC_000001.11 (50417550..50423443, complement)
41	ZNF569	ZNF569	NC_000019.10 (37411157..37469265, complement)
42	PAX9	PAX9	NC_000014.9 (36657568..36679362)
43	SIM2	SIM2	NC_000021.9 (36699115..36749917)
44	THSD4	THSD4	NC_000015.10 (71096894..71783383)
45	MMP13	MMP13	NC_000011.10 (102942995..102955732, complement)
46	YEATS2	YEATS2	NC_000003.12 (183697797..183812624)
47	HDAC11	HDAC11	NC_000003.12 (13480306..13506416)
48	ZNF578	ZNF578	NC_000019.10 (52453553..52516882)
49	AFF3	AFF3	NC_000002.12 (99545419..100142590, complement)
50	PDE4D	PDE4D	NC_000005.10 (58969038..60522128, complement)
51	SYNE3	SYNE3	NC_000014.9 (95407266..95516650, complement)
52	SLC8A3	SLC8A3	NC_000014.9 (70044215..70189405, complement)
53	CPS1	CPS1	NC_000002.12 (210477685..210679107)
54	HOXC10	HOXC10	NC_000012.12 (53985146..53990279)
55	LDB2	LDB2	NC_000004.12 (16501541..16898645, complement)
56	PACRG	PACRG	NC_000006.12 (162727132..163315500)
57	YPEL3	YPEL3	NC_000016.10 (30092314..30096213, complement)
58	CLDN3	CLDN3	NC_000007.14 (73768997..73770270, complement)
59	CRBP	Rbp1	NC_000075.6 (98422961..98446551)
60	MT1G	MT1G	NC_000016.10 (56666730..56668065, complement)
61	AHRR	AHRR	NC_000005.10 (321714..438285)
62	TWIST1	TWIST1	NC_000007.14 (19113047..19117636, complement)
63	ZNF345	ZNF345	NC_000019.10 (36850365..36893218
64	CCNA1	CCNA1	NC_000013.11 (36431517..36442870)
65	VIM	VIM	NC_000010.11 (17228241..17237593)
66	NELL1	NELL1	NC_000011.10 (20669551..21575686)
67	AKAP12	AKAP12	NC_000006.12 (151239967..151358559)
68	TAC1	TAC1	NC_000007.14 (97732086..97740472)
69	VAV3	VAV3	NC_000001.11 (107571161..107965180, complement)
70	ZNF682	ZNF682	NC_000019.10 (19995131..20039505, complement)
71	ZNF568	ZNF568	NC_000019.10 (36916332..36997932)
72	SLC35F1	SLC35F1	NC_000006.12 (117907264..118317671)
73	ZNF132	ZNF132	NC_000019.10 (58432814..58440153, complement)
74	E-cadherin	CDH1	NC_000016.10 (68737292..68835537)
75	CASZ1	CASZ1	NC_000001.11 (10636604..10796646, complement)
76	CDH13	CDH13	NC_000016.10 (82626969..83800640)
77	ING2	ING2	NC_000004.12 (183505058..183512429)
78	SEPT9	SEPTIN9	NC_000017.11 (77281499..77500596)
79	KCNA3	KCNA3	NC_000001.11 (110653560..110674940, complement)
80	OTOP2	OTOP2	NC_000017.11 (74924273..74933912)
81	FAM19A4	TAFA4	NC_000003.12 (68731766..68932547, complement)
82	KCNQ5	KCNQ5	NC_000006.12 (72622064..73198853)
83	C9orf50	C9orf50	NC_000009.12 (129612225..129621924, complement)
84	CLIP4	CLIP4	NC_000002.12 (29097726..29183808)
